# Supplementary material for: Parents’ Awareness of Malocclusion and Orthodontic Consultation for Their Children: A Cross-Sectional Study
Source: Children (Basel). 2022 Dec 16;9(12):1974. doi: 10.3390/children9121974 (PMC9776414; doi:10.3390/children9121974)
Supplement: Supplementary file 1 [file children-09-01974-s001.zip]

Archive with 1 entries (1 files):
- children-2084242-supplementary.pdf
